# Supplementary material for: Catalytic Transfer Hydrogenation and Acid Reactions of Furfural and 5-(Hydroxymethyl)furfural over Hf-TUD-1 Type Catalysts
Source: Molecules. 2021 Nov 27;26(23):7203. doi: 10.3390/molecules26237203 (PMC8658772; doi:10.3390/molecules26237203)
Supplement: Supplementary file 1 [file molecules-26-07203-s001.zip]

Archive with 1 entries (1 files):
- molecules-1461695-supplementary.pdf
